# Supplementary material for: Autophagy mediates ER stress and inflammation in Helicobacter pylori-related gastric cancer
Source: Gut Microbes. 2021 Dec 29;14(1):2015238. doi: 10.1080/19490976.2021.2015238 (PMC8726742; doi:10.1080/19490976.2021.2015238)
Supplement: Supplemental Material [file KGMI_A_2015238_SM2233.zip]

Archive with 2 entries (1 files):
- supplementary/
- supplementary/Supplementary Material_restructured_Final revision_clean.docx
